# Supplementary material for: Identification of Functional Variants Between Tong Sheep and Hu Sheep by Whole-Genome Sequencing Pools of Individuals
Source: Int J Mol Sci. 2024 Nov 30;25(23):12919. doi: 10.3390/ijms252312919 (PMC11641353; doi:10.3390/ijms252312919)
Supplement: Supplementary file 1 [file ijms-25-12919-s001.zip]

Archive with 2 entries (1 files):
- ijms-3322756-supplementary/
- ijms-3322756-supplementary/Supplementary Table S1.Differential transcripts of miRNA.xlsx
