# Supplementary material for: Identification of Functional Variants Between Tong Sheep and Hu Sheep by Whole-Genome Sequencing Pools of Individuals
Source: Int J Mol Sci. 2024 Nov 30;25(23):12919. doi: 10.3390/ijms252312919 (PMC11641353; doi:10.3390/ijms252312919)
Supplement: Supplementary file 1 [file ijms-25-12919-s001.zip › ijms-3322756-supplementary/Supplementary Table S1.Differential transcripts of miRNA.xlsx]

## Sheet: Sheet1
Title: Identification of functional variants between Tong sheep and Hu sheep by whole-genome sequencing pools of individuals
Author: X. Tanga,†, S. Wanga,†, X. Yia, Y. Wangc, Q. Lia, P. Zhaoc, X. Sunb,*
Supplementary Table S1 Differential transcripts of miRNA
miR-655-3p	miR-1185-3p	miR-487-5p
XM_015091883.1	XM_012101981.1	XM_012167934.2
XM_004003423.3	XM_004003282.3	XM_012167728.2
XM_015092049.1	XM_012101972.2	XM_015092019.1
XM_012184948.2	XM_012185022.1	XM_012167857.2
XM_012184952.2	XM_012185020.1	XM_012167788.2
XM_004002702.3	XM_012165628.2	XM_012167645.2
XR_001038504.1	XM_012165693.2	XM_012168335.2
XM_012174021.2	XM_012165778.2	XM_015092114.1
XM_015094560.1	XM_004002152.3	XM_004003202.2
XR_001039695.1	XM_012175101.2	XM_015092656.1
XR_001042082.2	XM_015092115.1	XM_012125061.2
XM_004017072.3	XM_012176151.1	XM_012124927.2
XM_015103083.1	XM_012176144.1	XM_012125140.2
XM_015103081.1	XM_004002409.3	XM_012124992.2
XM_015103082.1	XM_012179905.2	XM_004001961.3
XM_015103080.1	XM_012179902.2	XM_015091990.1
XM_015103084.1	XM_015092355.1	XR_001433761.1
XM_015103347.1	XM_015092377.1	XR_001433762.1
XM_015103348.1	XM_004002826.3	XM_012176161.1
XR_001024338.2	XM_012187428.2	XM_015092115.1
	XM_012097318.2	XM_012176151.1
	XM_012097278.2	XM_012176144.1
	XM_012189447.2	XM_004002221.3
	XM_012189453.2	XM_012179423.2
	XM_004002895.3	XM_004002381.3
	XM_012100998.2	XM_004002559.3
	XM_012100995.1	XM_012182906.2
	XM_012100989.1	XM_015092287.1
	XM_012100982.1	XM_012182882.2
	XM_015092588.1	XM_012182863.2
	XM_012101258.2	XM_012182871.2
	XM_012101280.2	XM_004002591.3
	XM_012101152.1	XM_015092288.1
	XM_012101167.1	XM_012182890.2
	XM_012101174.2	XM_015092373.1
	XM_012101157.1	XM_004002850.3
	XR_001023127.2	XM_015092404.1
	XM_012101136.2	XM_004002849.3
	XM_012101211.2	XM_015092448.1
	XR_001023128.2	XM_012190679.1
	XM_012101181.2	XM_004002927.2
	XM_012101220.2	XM_015092469.1
	XM_012101191.2	XM_015092468.1
	XM_012101199.2	XM_012095397.2
	XM_012101228.2	XR_001020691.2
	XM_012101291.2	XR_001433867.1
	XM_012101231.2	XM_012098611.2
	XM_012101208.2	XM_004003134.3
	XM_004003240.3	XM_012099383.2
	XM_004003239.3	XM_012100514.2
	XM_004003241.3	XM_004003343.3
	XM_012101259.2	XM_015092675.1
	XM_012101272.2	XM_004003373.3
	XM_012101277.2	XM_004003402.2
	XM_012101286.1	XR_001042907.2
	XM_012101145.2	XM_012105219.2
	XM_012103919.2	XM_012105401.2
	XM_004003353.3	XM_015091891.1
	XM_012103917.2	XM_012105162.2
	XM_012103920.2	XM_012105582.2
	XR_001042426.2	XM_004001842.3
	XM_004001841.3	XM_012105643.1
	XM_012117171.2	XM_012105610.1
	XM_012127188.2	XM_004001999.3
	XM_012127067.2	XM_012173588.2
	XM_012127126.2	XR_001038916.2
	XM_012127326.1	XR_001433678.1
	XM_012127246.2	XM_012174457.2
	XR_001433720.1	XR_001039230.1
	XM_004002055.3	XM_012176015.2
	XM_012170219.2	XM_015092113.1
	XM_012170268.2	XM_015091676.1
	XM_004002200.3	XM_004002212.3
	XM_012176347.2	XR_001433774.1
	XM_015092119.1	XM_004002259.3
	XM_004002199.3	XR_001040675.1
	XM_015092118.1	XR_001433784.1
	XM_012176342.2	XM_004002386.3
	XM_015092117.1	XM_012179560.2
	XR_001433765.1	XM_015092220.1
	XM_012106972.2	XM_012180358.1
	XM_004002519.2	XM_012181300.2
	XM_015092274.1	XM_012183679.2
	XM_015092273.1	XM_004002696.2
	XM_015092279.1	XM_012187547.2
	XM_015092275.1	XM_012188574.1
	XM_015092277.1	XM_012188046.1
	XM_015092276.1	XM_015091726.1
	XM_015092278.1	XM_004002816.3
	XM_015092280.1	XM_004002842.3
	XM_012183052.2	XM_012188130.2
	XM_015092301.1	XR_001433860.1
	XM_012184480.1	XM_004002976.3
	XM_012184484.1	XM_012095950.1
	XM_004002710.2	XM_012095942.1
	XM_012186542.2	XM_012096718.2
	XM_004002793.3	XM_012097736.2
	XM_004002816.3	XM_004003075.3
	XM_012187061.2	XR_001022021.2
	XM_004002817.3	XM_004003164.2
	XM_012187054.2	XM_015092577.1
	XM_012187070.2	XM_004003228.2
	XM_004002899.3	XM_012103342.2
	XM_004002907.3	XM_012103335.2
	XR_001020748.2	XM_004003335.3
	XM_012095504.2	XM_004003341.3
	XR_001020752.2	XM_012103427.2
	XR_001020753.2	XM_012104254.1
	XM_015092481.1	XM_012104259.1
	XM_004003146.2	XM_015092690.1
	XM_015092547.1	XM_015092727.1
	XM_015092549.1	XM_015092987.1
	XM_015092548.1	XM_015092982.1
	XM_012099100.2	XM_012128518.1
	XM_012103188.2	XM_012153366.2
	XM_012117557.2	XM_004004009.3
	XM_012117569.2	XM_012113242.2
	XM_012117564.2	XM_015092974.1
	XM_012117525.2	XM_015092975.1
	XM_012117552.2	XM_015092973.1
	XM_015093052.1	XM_012113296.1
	XM_015093050.1	XM_012113877.2
	XM_004004112.2	XM_012113888.2
	XM_012117535.2	XM_015092986.1
	XM_012117516.1	XM_015092984.1
	XM_012117587.2	XM_015092988.1
	XM_015093053.1	XM_015092985.1
	XR_001433975.1	XM_012113859.2
	XM_012116602.2	XM_015092983.1
	XM_012118924.2	XM_004004345.3
	XM_004004367.3	XR_001434030.1
	XM_015093203.1	XM_015093216.1
	XM_012131966.2	XM_015093215.1
	XM_012131958.1	XM_012126086.2
	XM_012131940.1	XM_015093217.1
	XM_004004531.3	XM_012133702.2
	XM_012131984.2	XM_012133682.1
	XM_004004532.3	XM_012133664.1
	XM_012110960.2	XM_012133647.2
	XM_012110954.2	XM_004004585.3
	XM_012110941.2	XM_012133634.2
	XM_012110945.2	XM_004004586.3
	XM_012110932.2	XM_012133641.1
	XM_012110946.1	XM_012133674.1
	XM_015093425.1	XM_015093356.1
	XM_015093426.1	XM_015093357.1
	XR_001434129.1	XM_004004584.3
	XM_015093429.1	XM_004004587.3
	XM_015093427.1	XM_012136351.2
	XM_015093428.1	XM_012137979.2
	XM_012141053.2	XR_001434129.1
	XM_012141045.2	XM_012138277.2
	XM_004004779.3	XR_001031844.2
	XM_012141038.2	XM_015093492.1
	XM_012141060.2	XR_001026199.1
	XM_015093498.1	XR_001433962.1
	XM_015093497.1	XR_001026205.2
	XM_004004843.2	XR_001026212.2
	XM_015093638.1	XR_001026466.2
	XM_015093640.1	XM_012112861.2
	XM_004005110.3	XM_004003992.3
	XM_004003965.3	XM_012112860.2
	XM_015092959.1	XR_001433969.1
	XM_004004013.3	XM_004004018.3
	XM_004005222.3	XM_012113867.2
	XM_004004182.3	XM_004004026.3
	XR_001028967.1	XM_012114430.2
	XR_001029185.1	XM_012114421.2
	XM_015093319.1	XM_012114412.2
	XM_015093320.1	XM_012114404.2
	XM_004004609.2	XM_015093027.1
	XM_012134255.2	XM_012118946.2
	XM_012134246.1	XM_015093088.1
	XM_015093368.1	XM_004004177.3
	XM_004004686.2	XM_015093090.1
	XM_012136972.1	XM_015093109.1
	XM_012136989.1	XM_015093108.1
	XM_012136979.1	XM_015093110.1
	XM_004004747.3	XM_015093120.1
	XM_015093477.1	XR_001434000.1
	XM_012141817.1	XM_004004233.3
	XM_012141827.2	XM_015093134.1
	XM_012143668.1	XM_012127761.2
	XM_012143585.2	XM_015093257.1
	XM_012143664.2	XR_001434079.1
	XM_015093505.1	XM_015093319.1
	XM_015093502.1	XM_015093320.1
	XM_015093503.1	XM_015092803.1
	XM_015093504.1	XR_001030573.2
	XM_015093506.1	XR_001030581.1
	XM_015093507.1	XM_015092806.1
	XM_012143725.2	XM_012133463.2
	XM_012143578.2	XR_001434108.1
	XM_012143607.2	XM_004004669.2
	XM_012143645.2	XM_012136539.2
	XM_012148188.1	XM_015093412.1
	XM_012148216.1	XM_015093411.1
	XM_012148240.1	XM_012136730.2
	XM_012148207.1	XM_012136741.2
	XM_012148221.1	XM_012136694.2
	XM_012148235.1	XM_012136722.2
	XM_012148248.1	XM_012136704.2
	XM_012148227.1	XM_012140895.1
	XM_004004993.2	XM_004004775.3
	XM_004004994.3	XM_004004776.3
	XM_012150931.2	XR_001434152.1
	XM_015093654.1	XM_004004824.3
	XR_001038254.2	XM_004004823.3
	XM_012174095.2	XM_015092832.1
	XM_012174094.2	XM_004004951.2
	XM_012174627.2	XM_004004964.3
	XM_012162712.2	XM_015093606.1
	XM_015094325.1	XM_015092740.1
	XM_012172911.2	XM_015093613.1
	XM_004005997.3	XM_015093616.1
	XM_012172873.2	XM_012110444.2
	XM_012172879.2	XM_012110434.2
	XM_012172902.2	XM_012110417.2
	XM_012172907.2	XM_012110426.2
	XM_012172899.2	XM_012110452.2
	XM_012172883.2	XM_012150931.2
	XM_012173553.2	XM_015093654.1
	XM_012173554.2	XR_001434179.1
	XM_004006025.3	XM_012151763.1
	XM_015094597.1	XM_012151773.1
	XM_015094595.1	XM_004005116.2
	XM_015094596.1	XM_012152004.1
	XM_015094593.1	XR_001034542.1
	XM_015094594.1	XM_015094840.1
	XM_015094600.1	XM_012174048.2
	XM_012174628.1	XM_012174051.2
	XM_004006498.3	XM_012161204.2
	XM_012174626.2	XM_012161223.2
	XM_004006501.3	XM_015094139.1
	XM_012174632.1	XM_015094138.1
	XM_015094771.1	XM_015094137.1
	XM_012174630.1	XM_015094135.1
	XM_004006506.2	XM_015094133.1
	XM_012174629.1	XM_015094140.1
	XM_004006503.2	XM_015094141.1
	XM_004006504.2	XM_015094142.1
	XM_012174631.1	XM_012161214.2
	XM_012174937.1	XM_012161195.2
	XM_012174938.2	XM_015093867.1
	XM_004006683.2	XM_015094322.1
	XM_004006695.3	XM_015094326.1
	XM_012174954.2	XM_012171413.2
	XM_015094835.1	XR_001038294.2
	XM_004006697.3	XM_012171429.2
	XM_004006696.3	XM_012171476.2
	XM_012175328.2	XM_015094385.1
	XM_012175326.2	XM_004005992.2
	XM_012175324.2	XM_004006023.2
	XM_012175323.2	XM_012173553.2
	XM_004006840.2	XM_012173554.2
	XM_012175325.1	XM_004006025.3
	XR_001039467.2	XM_012174047.2
	XR_001039466.2	XM_012174046.2
	XM_015095054.1	XM_012174049.2
	XR_001036125.2	XM_012174050.2
	XR_001036188.1	XM_004006238.3
	XM_004005657.3	XM_012159722.2
	XM_004005843.3	XM_012159745.2
	XM_004005842.3	XM_012159714.2
	XM_015094432.1	XM_012159735.2
	XM_004006017.3	XM_004006245.2
	XM_012173707.2	XM_015094580.1
	XM_004007330.3	XM_015094581.1
	XR_001038990.1	XM_012174068.2
	XM_004006262.3	XM_015094664.1
	XM_012174119.2	XM_015094663.1
	XM_012174120.2	XM_015094662.1
	XM_015094610.1	XM_004006340.3
	XM_004006421.3	XM_004006488.3
	XM_015094717.1	XM_004006695.3
	XM_012174633.1	XM_012174954.2
	XM_012174976.2	XM_015094835.1
	XM_012174975.1	XM_004006697.3
	XM_012174977.1	XM_004006696.3
	XM_015094852.1	XM_015094836.1
	XM_004006749.3	XR_001434413.1
	XM_012175737.2	XR_001434414.1
	XM_012175736.2	XM_012175000.1
	XM_015095055.1	XM_012174999.1
	XM_015094018.1	XM_012175001.1
	XM_004007802.3	XM_015094878.1
	XR_001434554.1	XM_015094872.1
	XM_012176475.1	XM_015094877.1
	XM_012176474.1	XM_015094874.1
	XM_004007780.2	XM_012175067.2
	XR_001039835.2	XM_015094876.1
	XM_015095346.1	XM_015094875.1
	XM_012176912.2	XM_015094873.1
	XM_015095349.1	XM_012159865.2
	XM_012177138.1	XM_004005561.2
	XM_012177136.1	XR_001434246.1
	XM_012177137.1	XM_012162697.2
	XM_004008061.2	XM_004005653.3
	XM_012177139.2	XM_004005654.3
	XM_004008117.3	XM_012163386.1
	XR_001434542.1	XM_012163369.1
	XR_001434544.1	XM_012164184.1
	XR_001434540.1	XM_004005673.3
	XR_001434548.1	XM_004005718.2
	XR_001434552.1	XM_004005755.3
	XR_001434545.1	XM_012168058.2
	XR_001434547.1	XM_004005829.3
	XR_001434555.1	XR_001434304.1
	XR_001434556.1	XM_012172109.2
	XR_001434553.1	XM_012172090.2
	XR_001434557.1	XM_004005987.3
	XR_001434558.1	XM_012172809.2
	XR_001434549.1	XR_001434316.1
	XR_001434551.1	XM_012173607.2
	XM_004007771.3	XM_012173920.2
	XM_004007794.3	XM_015094549.1
	XM_012176519.2	XM_004006204.3
	XM_004007912.2	XM_015094590.1
	XM_004007914.3	XM_015094591.1
	XM_004007913.3	XM_015094589.1
	XM_012176840.2	XR_001039093.2
	XM_012176839.2	XR_001039099.1
	XM_015095093.1	XM_012174189.2
	XM_012177255.1	XM_012174188.2
	XM_012177332.1	XM_012174191.2
	XM_004008795.3	XM_004006349.3
	XM_012178480.2	XM_012174275.2
	XM_012178155.2	XM_015094685.1
	XM_012178153.2	XR_001434363.1
	XM_012178152.2	XM_004006421.3
	XM_012178157.2	XM_015094717.1
	XM_012178151.2	XR_001039174.2
	XM_004008644.3	XM_004006486.3
	XM_004008645.3	XM_012174740.2
	XM_012178156.1	XM_012174741.2
	XM_004009015.2	XM_004006595.3
	XM_012178857.2	XM_012176070.2
	XM_015096220.1	XM_015094827.1
	XM_015096226.1	XR_001039378.2
	XM_015096225.1	XR_001039384.2
	XM_015096223.1	XM_012159856.1
	XM_015096224.1	XM_012175350.2
	XM_015096222.1	XM_012175469.2
	XM_015096221.1	XM_012175468.1
	XM_015096219.1	XM_015094955.1
	XM_015096229.1	XM_015094956.1
	XM_012179017.1	XM_012175465.2
	XM_015095588.1	XM_015094957.1
	XM_015095783.1	XM_004006898.3
	XM_015095860.1	XM_015093973.1
	XM_015095901.1	XM_012176138.1
	XR_001434723.1	XR_001434458.1
	XR_001434724.1	XM_004007802.3
	XR_001434726.1	XR_001040005.2
	XR_001434725.1	XR_001040006.2
	XR_001434727.1	XM_012176546.2
	XR_001040833.2	XM_012176547.2
	XM_012179945.2	XM_004007804.3
	XM_015096493.1	XM_012176552.2
	XM_012179943.1	XM_015095241.1
	XM_012179942.1	XM_015095243.1
	XM_012179953.1	XM_015095245.1
	XM_015096496.1	XM_012176561.2
	XM_012179951.2	XM_012176560.2
	XM_015096495.1	XM_004007806.3
	XM_015096494.1	XM_012176562.2
	XM_012179950.2	XM_015095244.1
	XM_015096400.1	XM_012176583.2
	XM_012179642.2	XM_012176586.2
	XM_004009829.2	XM_012176584.2
	XM_004009936.3	XM_012176582.2
	XM_004009978.3	XM_012176585.1
	XM_012179554.2	XM_012176587.2
	XM_004009641.3	XR_001434575.1
	XM_012179695.2	XR_001434514.1
	XR_001434824.1	XM_012177152.2
	XR_001434838.1	XM_015095118.1
	XM_004009893.2	XM_015095405.1
	XM_015096545.1	XR_001434489.1
	XM_012180117.2	XR_001434484.1
	XR_001041286.1	XR_001434486.1
	XM_004010210.3	XR_001434487.1
	XM_012180703.2	XR_001434488.1
	XM_012180738.1	XR_001434485.1
	XM_012180742.1	XM_004007842.3
	XM_012180739.2	XM_015095338.1
	XM_004010233.2	XM_015095339.1
	XM_012180741.1	XM_015095337.1
	XM_015096819.1	XM_015095336.1
	XM_012181135.1	XM_004007942.3
	XM_012181136.1	XM_015095343.1
	XM_012181134.1	XM_015095342.1
	XM_004010416.3	XM_012176921.2
	XM_012181138.2	XM_012176920.2
	XM_012181550.2	XM_012176927.2
	XM_012181577.2	XM_012176926.2
	XM_012181574.2	XM_012176922.2
	XM_012181576.2	XM_004008260.3
	XM_012181573.2	XR_001039990.1
	XM_004010620.3	XM_012176261.2
	XM_012181699.1	XM_015095367.1
	XM_012181703.2	XM_012177225.2
	XM_012182047.2	XM_015095420.1
	XM_004010787.3	XM_015095454.1
	XM_004010798.3	XM_012177375.2
	XM_004010170.3	XR_001040174.2
	XM_004010171.3	XM_015095547.1
	XM_004010192.3	XM_015095723.1
	XM_015096907.1	XM_015095724.1
	XM_004010387.2	XM_015095768.1
	XR_001041510.1	XM_012178155.2
	XM_012181139.2	XM_012178153.2
	XM_004010517.3	XM_012178152.2
	XM_012182313.2	XM_012178157.2
	XM_015097006.1	XM_012178151.2
	XM_012181575.2	XM_004008644.3
	XM_012181701.2	XM_004008645.3
	XM_012181718.2	XM_012178156.1
	XM_004010828.3	XM_012179264.1
	XM_004011114.3	XM_012178706.2
	XM_004011125.3	XR_001040637.2
	XM_012182476.1	XR_001434745.1
	XM_012182479.1	XR_001040634.2
	XM_012182478.2	XR_001434772.1
	XM_012182475.1	XM_015096220.1
	XM_004011139.2	XM_015096226.1
	XM_004011169.3	XM_015096225.1
	XM_012182699.1	XM_015096223.1
	XM_015097248.1	XM_015096224.1
	XM_004011141.3	XM_015096222.1
	XR_001042036.2	XM_015096221.1
	XM_004011176.2	XM_015096219.1
	XM_012182618.2	XM_015096229.1
	XM_015097351.1	XM_012179017.1
	XM_004011215.3	XM_015095517.1
	XM_012182617.2	XM_015095500.1
	XM_015097356.1	XM_015095495.1
	XM_015097354.1	XM_015095497.1
	XM_015097355.1	XM_015095496.1
	XM_015097353.1	XM_015095502.1
	XM_015097352.1	XM_015095511.1
	XM_004011277.3	XM_015095505.1
	XM_012182786.2	XM_015095499.1
	XM_012182785.2	XM_015095508.1
	XM_015097386.1	XM_015095501.1
	XM_012182886.1	XM_015095507.1
	XM_004011314.2	XM_015095513.1
	XM_012182885.2	XM_015095506.1
	XR_001042326.1	XM_015095509.1
	XM_004011408.3	XM_015095503.1
	XM_012183083.2	XM_015095512.1
	XM_012183082.2	XM_015095516.1
	XM_012183084.2	XM_015095510.1
	XM_015097504.1	XM_015095498.1
	XR_001042377.2	XM_015095515.1
	XM_012183767.2	XM_015095514.1
	XM_012183768.2	XM_012177628.2
	XM_004011703.3	XM_015095519.1
	XM_015097814.1	XM_012177630.2
	XM_004011729.2	XM_012177631.2
	XM_012183855.2	XM_015095752.1
	XM_012184083.1	XR_001434655.1
	XM_015097924.1	XM_015095613.1
	XM_015105049.1	XM_015095834.1
	XM_012107394.1	XM_012177903.2
	XM_012107395.1	XM_004008560.3
	XM_015105050.1	XR_001434688.1
	XM_015105051.1	XR_001434690.1
	XM_004021902.3	XM_004008714.3
	XM_004022067.2	XM_012178288.2
	XM_004022227.3	XM_015095683.1
	XM_012107006.2	XM_004008823.2
	XM_012107005.2	XR_001434722.1
	XM_012107008.2	XM_015096078.1
	XM_012107306.2	XR_001040565.1
	XM_012107303.2	XR_001434647.1
	XM_012106225.2	XM_004008955.2
	XR_001025086.2	XM_012177572.1
	XM_004022151.3	XM_012177570.1
	XR_173470.2 31	XM_012177573.2
	XR_173471.2 31	XM_012177571.2
	XM_004022645.3	XM_015095476.1
	XM_012107032.2	XM_015096153.1
	XM_012107302.2	XR_001040687.1
	XM_004022331.3	XM_004009079.3
	XR_001436902.1	XR_001040794.2
	XR_001436903.1	XM_015096203.1
	XM_012107659.2	XM_012180102.2
	XM_012107656.2	XM_004009883.2
	XM_012107655.2	XM_015096339.1
	XM_012107663.2	XM_012179376.2
	XM_012107661.2	XM_015096348.1
	XM_012107660.2	XM_015096350.1
	XM_012107654.2	XM_012179509.2
	XM_012107662.2	XM_004009618.3
	XM_012107725.2	XM_012179510.2
	XM_012184738.1	XM_015096386.1
	XM_015098211.1	XM_012179571.2
	XM_015098212.1	XM_012179572.2
	XM_015098213.1	XM_015096387.1
	XM_012184735.2	XM_004009666.3
	XM_004012172.3	XM_004009683.3
	XM_012184418.2	XM_012179645.1
	XM_015098000.1	XM_004009847.3
	XM_015098056.1	XM_015096396.1
	XM_012184421.2	XR_001041042.2
	XM_012184417.2	XM_004009700.3
	XM_004012063.2	XR_001434819.1
	XM_012184420.2	XM_004009745.3
	XM_004012074.3	XM_012179756.2
	XM_012184459.2	XM_012180096.1
	XM_015098177.1	XM_015096540.1
	XM_004012197.3	XM_012180097.2
	XM_015098508.1	XM_004009905.3
	XM_015098507.1	XM_015096575.1
	XM_004012490.2	XM_004010528.3
	XM_015098590.1	XM_012181474.1
	XM_015098592.1	XM_015097011.1
	XM_015098593.1	XM_012181469.2
	XM_015098591.1	XM_015097012.1
	XM_015098317.1	XM_015097010.1
	XM_004012753.3	XM_004010522.3
	XM_004012755.3	XM_004010209.2
	XM_015098693.1	XM_012180702.2
	XM_004012751.3	XM_015096925.1
	XM_012185862.2	XM_012181221.2
	XM_012185861.2	XM_012181228.2
	XM_012185863.2	XM_015096953.1
	XM_012185860.2	XM_012181223.2
	XM_015098692.1	XM_012181225.2
	XM_004012752.3	XM_012181287.2
	XM_012185865.2	XM_012181390.2
	XM_004013369.3	XM_012180587.2
	XM_004012832.3	XM_012180586.1
	XM_015098385.1	XM_012180589.1
	XM_015098442.1	XM_012180588.2
	XM_004012391.3	XR_001434943.1
	XM_015098451.1	XM_015096697.1
	XM_012185335.2	NM_001278560.1
	XM_012185341.2	XM_004010873.2
	XM_012185340.2	XM_012181040.1
	XM_004012477.3	XM_004010380.2
	XM_004012476.3	XM_012181052.2
	XM_004012478.3	XM_012181053.2
	XM_012185339.2	XM_012181125.2
	XR_001043390.2	XM_015096942.1
	XM_012185336.2	XM_012182313.2
	XM_012185337.2	XM_012181455.2
	XM_012185338.2	XR_001434927.1
	XM_012185409.1	XM_004010580.3
	XM_004012512.2	XM_015097013.1
	XM_015098670.1	XM_012181475.2
	XM_012185799.2	XR_001041697.2
	XM_004012730.3	XR_001434930.1
	XM_012185794.2	XM_012181528.2
	XM_012185798.2	XM_004010627.3
	XM_012185795.2	XM_004010626.2
	XM_015098672.1	XM_012181623.2
	XM_012185796.2	XM_012181622.2
	XM_004012803.3	XM_012181617.2
	XM_004012912.3	XM_012181621.2
	XR_001043709.1	XM_012181620.2
	XM_015098959.1	XM_012181619.2
	XM_004013146.3	XM_012181615.2
	XR_001435364.1	XM_012181616.1
	XM_015098283.1	XM_004010647.3
	NM_001142517.1	XM_004010648.3
	XM_015099208.1	XM_015097092.1
	XR_001435396.1	XR_001041839.1
	XM_004013728.3	XM_004010717.3
	XM_012187950.2	XM_015097121.1
	XM_012187541.2	XM_012181836.2
	XM_012187538.2	XM_015097138.1
	XM_004013806.2	XM_012182022.2
	XM_012187539.2	XR_001041924.2
	XM_012187537.2	XM_012182123.2
	XM_012187540.2	XM_015097211.1
	XM_004013608.3	XM_004010827.3
	XR_001044059.2	XM_012182425.1
	XM_012187447.2	XM_012182426.1
	XM_012187445.2	XM_012182427.1
	XM_012187446.2	XM_015097301.1
	XM_012187448.2	XM_015097302.1
	XM_004013812.2	XM_012182720.2
	XM_004013813.2	XM_004011243.3
	XM_012187569.1	XM_012182716.2
	XM_004013841.2	XM_015097373.1
	XM_015099721.1	XM_015097376.1
	XM_004014354.3	XM_004011257.3
	XM_015099825.1	XM_012182734.2
	XM_012188493.2	XM_012182752.2
	XR_001044458.2	XM_012182754.2
	XM_015099848.1	XM_004011262.3
	XM_012189234.2	XM_012182753.2
	XM_015099940.1	XM_012182831.2
	XM_004014977.3	XM_012183229.2
	XM_012189508.2	XM_012183228.2
	XM_012189665.2	XM_012182543.2
	XM_012189663.2	XM_015097397.1
	XM_004014957.3	XR_001042320.2
	XM_012189666.2	XR_001042365.1
	XM_012189910.2	XM_012183203.2
	XM_012189997.2	XM_012183202.2
	XM_004015204.3	XM_012183233.2
	XM_012190287.1	XM_012183232.1
	XM_004015196.3	XM_004011852.3
	XR_001020591.2	XM_012184166.1
	XM_015100918.1	XM_012183414.2
	XM_015100917.1	XM_012183413.2
	XM_015100916.1	XM_012183412.2
	XM_015100915.1	XM_012183415.2
	XM_004016028.3	XM_015097570.1
	XM_015100914.1	XM_015097553.1
	XM_015100913.1	XM_015097554.1
	XM_004016345.3	XM_012183365.1
	XM_012095413.2	XM_012183364.1
	XM_004016121.3	XM_015097792.1
	XM_015101001.1	XM_004011727.3
	XM_004016320.3	XM_012184165.2
	XM_012095341.2	XR_001042906.2
	XM_015100881.1	XR_001435155.1
	XM_015100882.1	XM_012184189.2
	XM_012095346.1	XM_012184190.2
	XM_012095347.1	XM_004011650.2
	XM_012095348.1	XR_001042621.1
	XM_012095345.1	XM_004011714.3
	XM_004015982.2	XM_015097838.1
	XM_015100912.1	XM_012183372.2
	XR_001020721.2	XM_012183375.1
	XM_015101000.1	XR_001435147.1
	XM_012095713.2	XR_001435159.1
	XM_012095876.2	XM_015104920.1
	XM_012095875.2	XM_012107027.2
	XM_004016192.3	XM_012107026.2
	XM_012095877.2	XM_012107025.2
	XM_004016872.2	XM_012107022.2
	XM_012096730.2	XM_015105049.1
	XM_012096729.2	XM_012107394.1
	XM_015101288.1	XM_012107395.1
	XM_015101294.1	XM_015105050.1
	XM_012096900.1	XM_015105051.1
	XM_012096901.1	XM_015105076.1
	XM_004016971.3	XM_004022403.3
	XM_004016863.3	XM_012107491.2
	XM_004016917.3	XM_015105077.1
	XM_012096904.1	XM_015105078.1
	XM_015101296.1	XM_004021912.2
	XM_015101295.1	XM_004021911.2
	XM_012096902.2	XM_012106637.1
	XM_004017019.2	XM_012106636.2
	XM_004017020.2	XM_012106638.2
	XM_012097008.1	XM_004022060.3
	XM_012097009.1	XM_004023243.3
	XM_015101316.1	XM_012106827.2
	XM_012097021.2	XM_012106918.2
	XM_004017032.3	XM_012106917.2
	XM_004017256.3	XR_001024965.1
	XM_012097317.2	XM_015104746.1
	XM_012097367.2	XM_012107546.2
	XM_012097366.2	XR_001436925.1
	XM_004017199.3	XM_012107598.2
	XM_012097364.2	XM_004022465.3
	XM_012097368.2	XM_004022464.3
	XM_012097365.2	XM_012106241.2
	XM_012097369.2	XM_004021970.3
	XM_015101548.1	XM_015104832.1
	XM_012097611.1	XM_015104855.1
	XM_012097606.2	XM_015104852.1
	XM_012097610.2	XM_015104856.1
	XM_012097602.2	XM_004022044.2
	XM_012097601.2	XM_012106788.2
	XM_012097600.2	XM_004022132.3
	XM_012097599.1	XR_173470.2
	XM_012097605.2	XR_173471.2
	XM_015101547.1	XR_001025218.2
	XM_012097598.1	XR_001436880.1
	XM_012097603.1	XR_001025223.2
	XM_015101361.1	XR_173472.3
	XM_015101360.1	XM_012106932.2
	XR_001021765.1	XM_012106948.2
	XR_001021766.1	XM_004022211.3
	XR_001021767.1	XM_012106949.2
	XM_015101677.1	XM_012106969.2
	XM_012097918.2	XM_012106965.2
	XM_015101693.1	XM_012106967.2
	XM_015101763.1	XM_012106966.2
	XM_015101899.1	XM_004022245.3
	XM_015101957.1	XM_004022279.3
	XM_015102004.1	XM_012107164.2
	XR_001436096.1	XM_012107165.2
	XR_001436099.1	XM_004022305.3
	XR_001436097.1	XR_001436891.1
	XR_001436100.1	XR_001436907.1
	XM_015102017.1	XR_001436909.1
	XM_015102016.1	XM_015105074.1
	XM_015101820.1	XM_012107481.2
	XR_001436245.1	XM_004022395.3
	XM_004018214.3	XM_015105089.1
	XM_012099428.2	XM_004022432.3
	XM_012100319.1	XM_004022450.3
	XM_015102275.1	XM_012107635.2
	XM_015102295.1	XM_015105121.1
	XR_001022636.1	XM_012107644.2
	XM_015102460.1	XM_004022471.3
	XM_015102459.1	XM_015105127.1
	XM_004018514.3	XM_015105128.1
	XM_004018732.3	XM_012184450.1
	XM_012101253.2	XM_012184452.2
	XM_015102741.1	XM_004012121.3
	XM_015102740.1	XR_001043063.2
	XR_001023243.2	XM_012184764.2
	XR_001023244.2	XM_004012180.3
	XR_001023247.2	XM_012184765.1
	XR_001023248.2	XM_004012179.3
	XM_012101345.2	XM_015098234.1
	XM_004019148.3	XR_001043167.2
	XR_001023239.2	XR_001043261.1
	XR_001023238.2	XM_015098274.1
	XR_001023245.2	XM_015098465.1
	XR_001023242.2	XM_015098466.1
	XR_001022913.2	XR_001043419.1
	XM_012100563.1	XM_015098590.1
	XM_012100574.1	XM_015098592.1
	XM_004018785.3	XM_015098593.1
	XM_015102742.1	XM_015098591.1
	XM_015102630.1	XM_012185757.2
	XM_012101477.2	XM_004012727.3
	XM_004019111.3	XM_012185972.1
	XR_001023170.2	XM_004012807.3
	XM_012101715.2	XM_012185974.2
	XM_012101718.2	XM_012185973.2
	XM_012101716.2	XM_004012866.3
	XM_004019436.3	XM_004013007.3
	XM_012101717.1	XM_004013008.3
	XM_015103056.1	XM_012186250.2
	XM_004019666.3	XM_012186252.2
	XM_012102461.2	XM_012186248.2
	XM_015103265.1	XM_012186251.2
	XM_004020002.3	XM_012186249.2
	XM_012102466.2	XM_004013107.3
	XM_012102463.1	XM_004013145.3
	XM_012102465.2	XM_004013176.3
	XR_001023724.2	XM_012185208.1
	XM_015103498.1	XM_004013196.3
	XM_015103272.1	XM_012185419.1
	XM_004020150.2	XM_012185421.1
	XM_012102958.2	XM_015098557.1
	XM_004020207.3	XR_001043432.2
	XM_015103434.1	XM_012185508.2
	XM_012103030.2	XM_012185507.2
	XM_012103031.2	XM_015098581.1
	XM_012103033.2	XR_001043468.2
	XM_015103441.1	XR_001435300.1
	XM_004020454.3	XM_004023544.3
	XM_015103794.1	XM_015098700.1
	XM_015103790.1	XM_004012912.3
	XM_012103786.2	XM_004012946.3
	XM_015103792.1	XM_015098365.1
	XM_015103791.1	XR_001043707.2
	XM_015103789.1	XM_012187149.2
	XM_015103795.1	XM_012187156.2
	XM_015103793.1	XM_012187152.2
	XM_012103799.1	XM_012187154.2
	XM_012103793.2	XM_012187150.2
	XM_012103792.2	XM_012187155.2
	XM_012103794.2	XM_012187160.2
	XM_012103788.1	XM_012187151.2
	XM_012103798.2	XM_012187157.2
	XM_012103789.2	XM_004013639.3
	XM_015103563.1	XM_012187158.2
	XM_015103606.1	XM_004013640.3
	XM_015103713.1	XM_012187153.2
	XM_015103717.1	XM_012186991.2
	XM_012103646.2	XM_012186988.2
	XM_015103709.1	XM_012186986.2
	XM_015103710.1	XM_012186987.2
	XM_015103712.1	XM_012186989.2
	XM_015103715.1	XM_012186985.2
	XM_004020554.3	XM_012186993.2
	XM_015103765.1	XM_012186992.2
	XM_012103738.1	XM_012186990.2
	XM_012103740.1	XM_012186995.2
	XM_004020602.3	XM_012186994.2
	XM_015103613.1	XM_012187015.1
	XM_015103656.1	XM_012187016.1
	XR_001024035.1	XM_012187014.1
	XM_012103644.2	XM_012187018.1
	XM_012103645.2	XM_012187161.1
	XM_012103229.2	XM_012187159.1
	NM_001126370.2	XM_004013692.3
	XR_001024144.2	XM_004013694.3
	XM_015103814.1	XM_012187300.1
	XM_012104083.2	XM_012187293.2
	XM_004020908.2	XM_012187292.1
	XM_004020934.3	XR_001044007.1
	XM_015104191.1	XM_012187294.1
	XM_015104476.1	XM_012187297.1
	XR_001436718.1	XM_012187298.1
	XR_001436719.1	XM_012187295.1
	XM_015104376.1	XM_012187296.1
	XM_012105145.1	XM_004013710.2
	XM_012105311.2	XM_015099337.1
	XM_012105312.2	XM_015099335.1
	XM_012105464.2	XM_015099336.1
	XM_012105508.2	XM_012187617.2
	XM_012105507.2	XM_015099024.1
	XM_012105506.2	XM_015099031.1
	XM_012105734.2	XM_012187003.2
	XM_012105735.2	XM_015099149.1
	XM_012105736.2	XM_015099004.1
	XM_004021698.3	XM_004013623.3
	XM_012105737.2	XM_015099169.1
	XM_012105739.1	XM_004013629.3
	XM_012105738.2	XM_012187145.2
	XM_012105740.1	XM_004013690.3
	XM_012105865.2	XM_004013724.3
	XM_012105954.2	XR_001435415.1
	XM_004021790.3	XM_004013781.3
	XM_004021881.3	XM_004013844.3
	XM_012106024.2	XM_004013896.3
	XM_012106029.2	XM_004013917.3
	XR_001025394.2	XR_001435450.1
	XR_001025395.2	XR_001435449.1
	XR_001025495.2	XR_001044224.2
	XM_015091990.1	XM_012187882.2
	XR_001035539.2	XM_012188093.2
	XM_012176510.2	XM_012188096.2
	XM_004002206.3	XM_012188095.2
	XM_012176492.2	XM_012189089.1
	XM_012176935.1	XM_015099440.1
	XR_001433806.1	XM_012189383.2
	XR_001433805.1	XM_012188212.1
	XM_015092472.1	XM_004014195.3
	XM_012098102.1	XM_004014207.3
	XM_012099383.2	XM_015099579.1
	XM_012100925.2	XR_001044496.1
	XM_004003225.3	XM_004014342.3
	XM_004003226.3	XM_004014431.3
	XM_015091608.1	XM_004014449.3
	XR_001042907.2	XM_012188945.2
	XM_015091948.1	XM_012188949.2
	XM_004001925.3	XM_015099803.1
	XM_012176503.1	XM_015099810.1
	XM_004002286.3	XM_012189064.2
	XM_012177902.2	XM_015099845.1
	XM_004002328.3	XM_015099846.1
	XM_004002382.2	XM_015099844.1
	XM_004002630.3	XM_012189121.2
	XM_012095187.2	XM_015099850.1
	XM_012095169.2	XR_001435542.1
	XR_001021961.2	XM_015099925.1
	NM_001009744.1	XR_001044760.2
	XM_012108898.2	XM_015100552.1
	XM_012108258.2	XM_004015921.3
	XM_012107898.2	XM_004014913.3
	XM_015091754.1	XM_004014921.3
	XM_012103529.1	XM_012189618.2
	XM_012103535.1	XM_012189787.2
	XM_012103531.2	XM_012189788.2
	XM_012103544.2	XM_012189789.2
	XM_012103559.2	XR_001435698.1
	XM_012103523.2	XM_004015133.3
	XM_012103519.2	XM_012190227.2
	XM_012103513.2	XM_012190225.2
	XM_015093177.1	XM_012190229.2
	XM_012138822.2	XM_012190226.2
	XM_012138894.2	XM_015099988.1
	XM_015093440.1	XM_015100615.1
	XM_015093441.1	XM_015100676.1
	XM_012138838.2	XM_012189535.2
	XM_012138844.2	XM_012189533.2
	XM_012138859.2	XM_012189534.1
	XM_012138874.2	XM_015100367.1
	XM_012138865.2	XM_012189543.1
	XM_015093439.1	XM_012189547.1
	XM_012138812.1	XM_012189546.2
	XM_012138849.1	XM_012189545.2
	XM_012138878.1	XM_012189544.2
	XM_004004730.2	XR_001044910.2
	XM_012138829.1	XR_001044990.2
	XM_012116216.1	XM_015100432.1
	XM_012116254.2	XR_001045059.2
	XM_012116244.2	XM_015100502.1
	XM_004004083.2	XM_012190071.1
	XM_012116234.1	XM_004015117.2
	XM_015093318.1	XM_015100532.1
	XM_015092811.1	XM_012190257.2
	XM_012140185.2	XM_012190258.2
	XM_012140176.2	XM_015099976.1
	XM_004004756.3	XM_012190353.2
	XM_012140167.2	XM_004015198.3
	XM_015092894.1	XM_015100040.1
	XM_015093007.1	XM_015100014.1
	XM_015093008.1	XM_015100011.1
	XM_012121163.2	XM_015100012.1
	XM_012124341.2	XM_015100013.1
	XM_015093258.1	XM_015100015.1
	XM_015093259.1	XM_012190547.2
	XR_001434073.1	XM_015100625.1
	XM_004004522.2	XM_015100626.1
	XM_012131758.2	XM_015100628.1
	XM_012131752.1	XM_015100627.1
	XM_015093342.1	XM_012190598.2
	XM_015093341.1	XR_001020573.2
	XM_015093343.1	XR_001435600.1
	XM_015092806.1	XR_001020574.2
	XM_015093420.1	XM_015100325.1
	XR_001434164.1	XM_015100092.1
	XM_015093530.1	XM_015100095.1
	XM_015093536.1	XM_015100094.1
	XM_012146205.2	XM_015100093.1
	XM_012146213.2	XM_012094860.2
	XM_012146199.1	XM_004016296.3
	XM_015093535.1	XM_012095301.2
	XM_012146209.2	XM_012095300.2
	XM_015093575.1	XM_004015966.3
	XM_015094062.1	XM_004015965.3
	XM_015094048.1	XM_012095413.2
	XM_012175186.2	XM_015100902.1
	XM_015094057.1	XM_015101010.1
	XM_015094052.1	XM_015101009.1
	XM_015094061.1	XM_015101011.1
	XM_015094045.1	XM_015101012.1
	XM_015094055.1	XM_015101098.1
	XM_015094060.1	XM_012096239.1
	XM_015094044.1	XM_012095446.1
	XM_015094042.1	XM_012095448.1
	XM_015094043.1	XM_012095447.1
	XM_015094054.1	XM_004016018.2
	XM_015094051.1	XM_012095449.1
	XM_015094049.1	XM_004016019.3
	XM_015094047.1	XR_001435783.1
	XM_015094059.1	XM_004016067.3
	XM_015094046.1	XM_004016568.3
	XM_015094056.1	XM_004016101.3
	XM_015094050.1	XR_001435790.1
	XM_015094058.1	XM_012095707.2
	XM_015094053.1	XM_004016131.3
	XM_015094063.1	XR_001435798.1
	XM_015094064.1	XM_004016178.3
	XM_015094065.1	XM_012095823.2
	XM_012175190.2	XM_012095822.2
	XM_012175191.2	XM_004016206.3
	XM_012175185.2	XM_004016711.3
	XM_015094066.1	XM_015101093.1
	XM_012175180.2	XM_015101092.1
	XM_012175179.2	XM_004016359.2
	XM_004006778.3	XM_012096129.2
	XM_012175183.2	XM_015101095.1
	XM_004006780.3	XM_004016358.3
	XM_012175193.2	XM_012096853.2
	XM_012175181.2	XM_004016938.3
	XM_012175189.2	XM_004016929.3
	XM_012175192.2	XM_015101279.1
	XM_015094234.1	XM_004016962.3
	XM_015094296.1	XM_012096890.2
	XM_015094461.1	NM_001009230.1
	XM_012175196.2	XM_004017074.3
	XM_015093850.1	XM_015101221.1
	XM_012164822.2	XR_001021084.2
	XR_001036963.1	XM_012097204.2
	XM_012167453.2	XM_015101252.1
	XM_012167439.2	XM_012096816.2
	XM_004005805.3	XM_004017039.3
	XM_004005806.3	XM_012097043.1
	XR_001434321.1	XR_001021290.1
	XM_004006104.3	XM_004017176.3
	XM_012173682.2	XM_012097433.2
	XM_012173683.2	XM_012097432.2
	XM_004006167.3	XM_012097436.2
	XM_012173920.2	XM_012097435.2
	XM_015094606.1	XM_012097430.2
	XR_001039099.1	XM_012097431.2
	XM_012158906.2	XM_004017227.3
	XM_015094769.1	XM_004017226.3
	XM_012174949.2	XR_001435930.1
	XM_004006693.3	XR_001021602.2
	XM_012175311.2	XM_015101574.1
	XM_012175310.2	XM_015101573.1
	XM_015094954.1	XM_015101571.1
	XM_015094953.1	XM_015101572.1
	XM_012177051.2	XM_015101583.1
	XM_004007805.2	XM_015101621.1
	XR_001039922.2	XR_001021680.1
	XR_001434514.1	XM_004017602.3
	XM_004008073.3	XM_012098079.2
	XM_004008072.3	XM_012099164.2
	XM_015095091.1	XM_012098937.2
	XM_015095096.1	XM_012098939.2
	XM_004007767.3	XM_012098938.1
	XM_004007777.3	XM_004017963.3
	XM_004007842.3	XR_001021916.2
	XM_004007932.3	XR_001021938.1
	XM_012176966.2	XR_001021939.1
	XM_012177106.2	XM_004018050.2
	XM_015095116.1	XM_015101905.1
	XM_012177238.2	XM_012098527.1
	XM_012177239.2	XR_001436060.1
	XM_015095742.1	XM_015101966.1
	XM_015095657.1	XR_001436076.1
	XM_015095903.1	XR_001436078.1
	XM_015095904.1	XR_001436077.1
	XM_012178103.2	XM_004017911.3
	XM_015095905.1	XR_001436122.1
	XM_015095906.1	XM_012099632.2
	XM_015095907.1	XM_015102331.1
	XM_015095908.1	XR_001022637.2
	XM_015095666.1	XR_001436243.1
	XM_012178259.1	XR_001022702.2
	XR_001434639.1	XM_015102199.1
	XM_004023574.2	XM_004018214.3
	XM_015095646.1	XM_012099781.2
	XR_001434676.1	XM_012099782.2
	XR_001434677.1	XR_001436325.1
	XM_015095478.1	XR_001436155.1
	XM_015095477.1	XR_001436156.1
	XM_012177575.1	XR_001022415.2
	XM_004009019.3	XM_015102081.1
	XM_004009064.2	XM_015102276.1
	XM_012179736.2	XM_012099468.2
	XM_012179735.2	XM_012099471.2
	XM_004009738.3	XM_004018258.3
	XM_012179734.2	XM_015102292.1
	XM_015096413.1	XM_015102293.1
	XR_001434822.1	XM_004018270.3
	XM_015096414.1	XM_004018285.3
	XM_012179733.2	XM_012099510.2
	XM_015096433.1	XR_001022666.1
	XM_015096629.1	XR_001436147.1
	XM_012180082.2	XR_001436271.1
	XM_015096535.1	XR_001436268.1
	XM_015096534.1	XR_001436267.1
	XM_015096533.1	XR_001436265.1
	XM_015096532.1	XR_001436266.1
	XM_015096531.1	XR_001022762.1
	XM_012180108.2	XM_012101168.2
	XM_015097001.1	XM_012101162.2
	XM_015097002.1	XM_012101170.2
	XM_015097003.1	XM_012101165.2
	XM_015097004.1	XM_015102575.1
	XM_015097041.1	XR_001436373.1
	XM_015097039.1	XM_012101201.2
	XM_015097035.1	XM_004018742.3
	XM_015097033.1	XM_004018775.3
	XM_012181684.1	XM_012100639.2
	XM_004010675.3	XM_015102523.1
	XM_015096740.1	XM_015102521.1
	XM_015096775.1	XM_015102522.1
	XM_015096705.1	XM_004018878.3
	XM_012181050.2	XM_004018888.3
	XR_001434916.1	XM_012100900.2
	XR_001434917.1	XR_001023112.2
	XR_001041616.2	XR_001023113.2
	XM_004010538.3	XR_001023115.1
	XR_001041647.2	XM_012101169.2
	XR_001041798.1	XM_012101164.2
	XR_001041939.1	XM_015102809.1
	XM_015097242.1	XM_012101171.2
	XM_015097240.1	XM_012101163.2
	XM_015097241.1	XM_012101172.2
	XM_012182233.2	XM_012101161.2
	XM_012182232.2	XM_012101173.1
	XM_004011365.3	XM_004019106.3
	XM_015097380.1	XM_012101197.2
	XM_012182825.2	XM_015102814.1
	XM_012182826.2	XM_004019116.3
	XM_012182824.2	XM_012101234.2
	XM_012182952.2	XM_012101235.2
	XM_004011366.2	XM_015102828.1
	XM_004011406.3	XM_012101233.2
	XM_012183229.2	XR_001023151.2
	XM_012183228.2	XM_012101351.2
	XM_004011175.3	XM_015102881.1
	XM_004011183.3	XM_015103074.1
	XM_012183233.2	XM_015103073.1
	XM_012183232.1	XM_012101630.1
	XM_004011768.3	XM_015103072.1
	XM_012183927.2	XM_012101629.1
	XM_012183924.2	XM_004019403.2
	XM_012183923.2	XM_012101633.1
	XM_015097929.1	XM_012101696.2
	XM_015097931.1	XM_004019420.3
	XM_015097928.1	XM_012101695.2
	XM_015097930.1	XM_015103086.1
	XM_012183543.2	XR_001023392.2
	XR_001435090.1	XM_015102925.1
	XM_004011748.3	XM_012101922.2
	XM_012183887.2	XM_012101920.2
	XM_004011767.2	XM_015103116.1
	XM_015097911.1	XM_012101919.2
	XM_012107034.2	XM_015103117.1
	XM_004022045.2	XM_015103118.1
	XM_015104677.1	XM_012101921.2
	XM_004022003.2	XM_012102086.2
	XM_015105056.1	XM_012101588.2
	XM_015104782.1	XM_012101589.2
	XR_001436825.1	XM_004019398.3
	XM_015104691.1	XM_012101603.2
	XM_004022178.3	XR_001023379.1
	XR_173470.2 15	XR_001436459.1
	XR_173471.2 15	XR_001436462.1
	XM_015104724.1	XR_001436466.1
	XM_012107295.2	XR_001436458.1
	XM_004022328.3	XR_001436464.1
	XM_004022330.3	XR_001436467.1
	XM_012107301.2	XR_001436465.1
	XM_012107299.2	XR_001436463.1
	XM_004022327.3	XR_001436461.1
	XM_012107298.2	XR_001436460.1
	XM_012107300.2	XR_001436468.1
	XM_012107294.2	XM_004019832.3
	XM_004022450.3	XM_012102058.2
	XM_012107644.2	XM_012102214.2
	XM_004022471.3	XM_015103264.1
	XM_015105127.1	XM_012102986.2
	XM_015105128.1	XM_012102459.2
	XM_012184450.1	XM_012102458.2
	XM_012184452.2	XM_004020008.3
	XM_015098131.1	XM_004020007.3
	XM_012184872.2	XM_012102623.2
	XM_012184871.2	XM_012102620.2
	XM_012184869.2	XM_015103343.1
	XM_004012207.3	XM_015103338.1
	XM_015098243.1	XM_015103342.1
	XM_004012102.2	XM_012102631.2
	XM_015098470.1	XM_012102630.2
	XM_012185379.2	XM_012102629.2
	XM_012185378.2	XM_012102634.2
	XM_012185366.2	XM_012102633.2
	XM_015098522.1	XM_012102632.2
	XM_015098523.1	XM_012102628.2
	XM_015098526.1	XM_004020057.3
	XM_015098530.1	XM_012102627.2
	XM_015098527.1	XM_004020058.3
	XM_015098524.1	XM_012102626.2
	XM_015098525.1	XM_012102625.2
	XM_015098528.1	XM_015103344.1
	XM_015098529.1	XM_012102624.2
	XM_015098531.1	XM_012102609.1
	XM_015098556.1	XM_012102618.2
	XM_015098886.1	XM_012102612.2
	XM_012186362.1	XM_012102619.2
	XM_015098884.1	XM_012102613.2
	XM_015098883.1	XM_015103335.1
	XM_015098542.1	XM_015103339.1
	XM_004012978.3	XM_015103341.1
	XM_004012979.3	XM_015103337.1
	XM_012186195.2	XM_015103340.1
	XM_012186196.2	XM_015103336.1
	XM_015098990.1	XM_015103361.1
	XM_015098989.1	XM_012102721.2
	XM_015099325.1	XM_012102719.2
	XM_015099324.1	XM_012102722.2
	XM_004013811.2	XM_012102769.2
	XM_012187566.1	XM_012102767.2
	XM_004014031.3	XM_004020101.3
	XR_001435448.1	XR_001436525.1
	XR_001435489.1	XM_012102938.2
	XM_015099604.1	XR_001436499.1
	XM_015099603.1	XR_001023674.1
	XM_004014262.3	XR_001436507.1
	XR_001044581.2	XM_012103008.2
	XM_015099605.1	XM_012103007.2
	XM_012188601.2	XM_015103631.1
	XM_004014367.3	XM_015103528.1
	XM_004014395.3	XM_012103264.2
	XM_012188797.2	XR_001436571.1
	XM_012188856.2	XM_012103628.2
	XM_004014414.3	XM_004020517.3
	XM_004014431.3	XM_015103704.1
	XM_012188916.1	XM_015103705.1
	XM_012188918.1	XM_012103623.2
	XM_012188913.1	XM_012103624.2
	XM_004014436.2	XM_004020671.3
	XM_004014437.2	XR_001436580.1
	XM_012188917.1	XM_012103630.2
	XM_012188919.1	XM_012103631.2
	XM_012188914.1	XM_012103635.2
	XM_004014435.2	XM_004020522.3
	XM_004014438.2	XM_012103636.2
	XM_004015079.3	XR_001024046.2
	XM_012189994.2	XM_004020530.3
	XM_012094696.2	XM_012103661.2
	XM_012094695.2	XR_001436618.1
	XM_012094694.2	XM_012104513.2
	XM_012189643.1	XR_001024322.1
	XM_004014947.2	XM_015103812.1
	XR_001435648.1	XM_004020766.2
	XM_004015599.2	XM_012104127.1
	XM_015099976.1	XM_015104110.1
	XM_012190353.2	XM_015104109.1
	XM_004015198.3	XM_012104206.2
	XM_015100562.1	XM_004020819.3
	XM_015100561.1	XM_015104126.1
	XM_015100613.1	XM_012104818.2
	XM_012190671.2	XM_012105009.1
	XM_012190666.2	XM_012105004.2
	XM_012190672.2	XM_012105007.2
	XM_015100069.1	XM_015104339.1
	XR_001020579.1	XM_012105008.2
	XR_001020580.1	XM_012105010.2
	XM_015100684.1	XM_012105227.2
	XM_012094870.1	XM_015104412.1
	XM_004015444.2	XM_012105230.2
	XM_012094869.1	XM_012105225.2
	XM_015100101.1	XM_012105229.2
	XM_015100924.1	XM_012105228.1
	XM_015100922.1	XM_012105226.2
	XM_015100921.1	XM_015104413.1
	XM_015100920.1	XR_001024692.2
	XM_015100919.1	XR_001024514.1
	XM_012095736.2	XM_004021551.3
	XM_015101005.1	XM_015104540.1
	XM_015101006.1	XM_015104545.1
	XM_015101007.1	XM_012105670.2
	XM_015101008.1	XM_012105674.2
	XM_012095742.2	XM_012105671.2
	XM_012095743.2	XM_012105672.2
	XM_012095744.2	XM_012105665.2
	XM_015101026.1	XM_012105668.2
	XM_015101027.1	XM_012105669.2
	XM_015101028.1	XM_012105673.1
	XM_015101031.1	XM_012105667.1
	XM_015101029.1	XM_012105688.2
	XM_015101030.1	XM_012105689.2
	XR_001435824.1	XM_012105686.2
	XM_012095275.1	XM_012105684.2
	NM_001009382.1	XM_012105683.2
	XM_004017143.2	XM_012105685.2
	XM_004017068.3	XM_012105690.2
	XM_015101200.1	XM_012105691.2
	XM_012097680.2	XM_015104553.1
	XM_012097679.2	XM_015104599.1
	XR_001021704.2	XR_001436794.1
	XM_015101965.1	XR_001436761.1
	XM_012098941.2	XM_012105694.2
	XM_004017952.3	XM_012105692.1
	XM_012098940.2	XM_004021684.3
	XM_004018086.2	XM_004023204.3
	XM_012098846.2	XR_001436780.1
	XM_004017910.2	XR_001024957.1
	XM_015101866.1	XM_012107902.1
	XM_012098616.2	XM_012107985.2
	XM_015101972.1	XM_004022885.3
	XM_015101968.1	XM_015105199.1
	XM_015101973.1	XM_012108135.2
	XM_015101970.1	XM_015105258.1
	XM_015101971.1	XM_012108296.2
	XM_015101969.1	XM_004023077.2
	XM_015101967.1	XM_004023144.3
	XM_004017962.3	XM_012187741.2
	XM_004018446.3	XM_012187751.2
	XM_015102081.1	XM_012187736.2
	NM_001308590.1	XM_012187732.2
	XR_001022531.2	XM_012187777.2
	XM_004018389.3	XM_012187770.2
	XM_012099918.1	XM_012187765.2
	XM_012100454.2	XM_012187759.2
	XM_012100457.2	XM_012187783.2
	XM_012100453.2	XM_012187790.2
	XM_012100455.2	XM_012187786.2
	XM_012100456.2	XR_001433842.1
	XM_004019064.3	XR_001433857.1
	XM_012100702.2	XM_015091969.1
	XM_012100812.2	XM_015091970.1
	XM_012100813.2	XM_015091968.1
	XM_004018883.3	XM_015091971.1
	XM_012100811.2	XM_004003547.2
	XM_015102547.1	XM_004002033.3
	XM_015102546.1	XM_012163062.2
	XM_015102545.1	XM_004002102.3
	XM_012101894.1	XM_004002179.3
	XM_012101892.1	XM_012176935.1
	XM_012101893.1	XM_015092172.1
	XM_012101891.1	XM_015092167.1
	XM_012101895.1	XM_012178666.2
	XM_012102303.2	XM_004002329.3
	XM_004019533.2	XM_015092166.1
	XM_012102056.2	XM_015092168.1
	NM_001142510.1	XM_015092170.1
	XR_001436520.1	XM_015092169.1
	XM_004020212.3	XM_015092171.1
	XM_015103759.1	XM_012179297.2
	XM_004020404.3	XM_015092201.1
	XM_004020546.2	XM_015092200.1
	XM_004020547.2	XM_015092202.1
	XM_015104075.1	XM_015092203.1
	XM_004020766.2	XR_001433850.1
	XM_012104181.2	XM_004002826.3
	XM_004020803.3	XM_012187428.2
	XM_004020804.3	XM_012187745.2
	XM_012104178.2	XM_012188548.2
	XM_004020808.3	XM_012190114.2
	XR_001024323.1	XM_012190616.1
	XM_012105395.2	XR_001020635.2
	XR_001436722.1	XM_015092557.1
	XM_015104374.1	XM_015092561.1
	XM_012105171.2	XM_015092560.1
	XM_012105168.2	XM_015092556.1
	XM_012105170.2	XM_015092558.1
	XM_012105169.2	XM_015092559.1
	XM_015104387.1	XR_001023461.1
	XM_012105172.2	XR_001433909.1
	XM_015104297.1	XM_004003304.3
	XM_015104540.1	XM_004003305.3
	XM_015104590.1	XM_004003306.3
	XM_012107862.2	XR_001023943.2
	XR_173492.2 15	XM_004003438.2
		XM_015091944.1
		XM_015091951.1
		XM_015091983.1
		XM_004002049.3
		XM_012173084.2
		XR_001039130.2
		XR_001433754.1
		XM_015092089.1
		XM_004002203.3
		XM_012177196.1
		XM_004002240.2
		XM_012177202.2
		XM_004002295.3
		XM_004023666.3
		XM_004002347.3
		XM_012179575.2
		XM_004002387.3
		XM_012179579.2
		XM_012179586.2
		XM_004002393.3
		XR_001041471.2
		XR_001041473.2
		XM_012182939.2
		XM_004002595.3
		XM_012174619.2
		XM_012174025.1
		XM_012184537.2
		XM_004002675.3
		XM_012184540.2
		XM_015092347.1
		XM_004002732.3
		XM_012186046.2
		XM_012186039.2
		XM_004002920.3
		XM_012190439.2
		XM_004002923.3
		XM_012094769.2
		XM_012094763.2
		XM_012097145.1
		XM_012097391.2
		XM_012097907.2
		XM_012097915.2
		XM_012097921.2
		XM_012098192.2
		XM_012098172.2
		XM_012098180.2
		XM_012098166.2
		XM_004003150.3
		XM_012099162.1
		XM_015091742.1
		XM_012101550.1
		XM_004003262.2
		XM_015091611.1
		XM_015091610.1
		XM_012105515.2
		XM_012123226.2
		XM_012123182.1
		XR_001028792.2
		XM_004004350.3
		XM_004004897.3
		XM_004004895.3
		XM_004004896.3
		XM_004004898.3
		XM_012114625.2
		XM_012114646.2
		XM_012114630.2
		XR_001027351.1
		XM_012123178.2
		XM_015092895.1
		XM_004004312.3
		XM_012123244.2
		XM_004004319.3
		XM_004004313.3
		XR_001434036.1
		XM_004004436.3
		XM_015093318.1
		XR_001434090.1
		XM_004004631.3
		XM_004004630.3
		XM_012135208.1
		XM_004004978.3
		XM_012147329.2
		XM_012147351.1
		XM_012149787.2
		XM_012149798.1
		XM_015092955.1
		XR_001026700.1
		XM_012114637.1
		XM_012114655.2
		XR_001433987.1
		XR_001433986.1
		XM_012116914.2
		XM_012116893.1
		XM_012116978.2
		XM_012116923.2
		XM_012116882.2
		XM_012116904.2
		XM_004023220.3
		XM_015093153.1
		XM_015093152.1
		XM_015093154.1
		XM_015093151.1
		XM_012121069.2
		XR_001434052.1
		XM_012127681.2
		XM_012127663.2
		XM_012127655.2
		XM_012127648.2
		XM_004004417.3
		XM_012128985.1
		XM_004004448.3
		XM_012130086.2
		XM_004004524.3
		XM_012132826.2
		XM_012132816.2
		XM_012133321.2
		XM_012133419.2
		XM_012133412.1
		XM_012133407.2
		XR_001434121.1
		XR_001434122.1
		XM_012139195.2
		XM_012139161.2
		XR_001434150.1
		XM_004004804.3
		XM_012142087.2
		XM_012142079.2
		XM_012142060.2
		XM_012142071.2
		XM_012142053.2
		XM_012142117.2
		XM_004004838.3
		XM_012142907.2
		XM_012142889.2
		XM_012111193.2
		XR_001434164.1
		XM_004005031.3
		XM_012150517.1
		XM_012150544.1
		XM_012150972.2
		XM_004005076.3
		XM_004005078.3
		XM_015092873.1
		XM_004006510.3
		XM_012174639.2
		XM_015094773.1
		XM_015094774.1
		XM_015094476.1
		XM_012173972.2
		XM_012173973.2
		XM_004006448.3
		XM_012174736.1
		XM_012174735.1
		XM_012160913.1
		XM_015094123.1
		XM_012160903.2
		XM_004005578.3
		XR_001434272.1
		XM_015094265.1
		XR_001434284.1
		XM_012168209.1
		XM_012169336.2
		XM_012169704.2
		XM_015094353.1
		XM_012170496.1
		XM_012170500.1
		XM_015094367.1
		XM_004005995.2
		XM_015094461.1
		XM_015094535.1
		XM_012173970.2
		XM_012173978.2
		XM_012173977.2
		XM_012173969.2
		XM_012173968.2
		XM_004006211.3
		XM_004006210.3
		XM_015094033.1
		XM_015094034.1
		XM_015094032.1
		XM_012173979.2
		XM_015094661.1
		XM_015094660.1
		XM_015094659.1
		XM_004006372.2
		XM_015094687.1
		XM_015094686.1
		XM_012174456.1
		XM_015094723.1
		XM_015094721.1
		XM_004006501.3
		XM_012174708.2
		XR_001434418.1
		XM_012175128.2
		XM_012175136.2
		XM_012175131.2
		XM_012175138.2
		XM_012175132.2
		XM_004006820.3
		XR_001039467.2
		XR_001039466.2
		XR_001434446.1
		XR_001434242.1
		XM_012168220.1
		XM_015094302.1
		XM_012170483.1
		XM_012170490.2
		XM_015094428.1
		XM_015094429.1
		XM_012173475.2
		XM_012173594.2
		XM_012173592.2
		XR_001038935.1
		XR_001434328.1
		XR_001038960.2
		XM_012173944.2
		XM_015094577.1
		XM_015094562.1
		XM_015094569.1
		XM_015094563.1
		XM_015094567.1
		XM_015094572.1
		XM_015094573.1
		XM_015094574.1
		XM_015094570.1
		XM_015094568.1
		XM_015094571.1
		XM_015094579.1
		XM_015094576.1
		XM_015094566.1
		XM_015094564.1
		XM_015094575.1
		XM_015094565.1
		XM_015094658.1
		XM_012174280.2
		XM_012174323.2
		XM_012174318.1
		XM_012174321.1
		XM_012174320.1
		XM_004006362.2
		XM_012174322.2
		XM_015093930.1
		XM_015094703.1
		XM_012159098.2
		XM_004006545.3
		XM_015094790.1
		XM_012174704.2
		XM_012174703.2
		XM_004006563.3
		XM_012174782.2
		XM_004006606.3
		XM_015093950.1
		XM_004006692.3
		XR_001039385.1
		XR_001434434.1
		XM_015094003.1
		XM_015094018.1
		XR_001434584.1
		XM_004007769.2
		XM_012176631.2
		XM_004008111.2
		XM_015095182.1
		XM_004007711.3
		XM_012176305.1
		XM_012176304.1
		XM_012176302.1
		XM_012176306.2
		XM_012176367.2
		XM_012176365.2
		XM_004007743.3
		XM_012176656.2
		XM_012176645.2
		XM_012176652.2
		XM_012176653.2
		XM_012176647.2
		XM_012176651.2
		XM_012176649.2
		XM_012176650.2
		XM_012176655.2
		XM_012176658.2
		XM_012176654.2
		XM_012176657.2
		XM_015095314.1
		XM_015095317.1
		XM_015095332.1
		XM_012176955.2
		XM_004007991.2
		XR_001434513.1
		XM_012177187.2
		XM_004008086.3
		XM_004008091.2
		XM_012177512.2
		XR_001039664.2
		XM_004007789.3
		XM_012176504.1
		XR_001039857.1
		XM_004007902.3
		XM_012176847.1
		XM_004007918.2
		XM_015095358.1
		XM_004008030.3
		XM_012177142.2
		XM_012177143.2
		XM_012177144.2
		XM_012177140.2
		XM_004008068.3
		XM_012177141.2
		XM_015095116.1
		XM_004008123.3
		XM_012177265.2
		XM_015095466.1
		XM_012177706.2
		XR_001434691.1
		XM_012178225.1
		XM_012177579.2
		XM_012177577.2
		XM_015095725.1
		XR_001040305.2
		XM_015095878.1
		XM_015095964.1
		XM_012178247.2
		XM_012178248.2
		XM_012178249.2
		XM_012178250.2
		XM_012178246.2
		XM_012178675.2
		XM_015096123.1
		XM_015096125.1
		XM_015096127.1
		XR_001434638.1
		XR_001434636.1
		XM_004009095.3
		XM_004009111.3
		XM_012179039.2
		XM_012179041.2
		XM_012179040.2
		XR_001040241.1
		XM_004008500.3
		XM_012177887.2
		XM_004008520.3
		XM_012177885.2
		XR_001040309.2
		XR_001040310.2
		XM_015095873.1
		XM_015095874.1
		XM_015095912.1
		XM_015095927.1
		XM_015095925.1
		XM_015095926.1
		XM_015095923.1
		XM_015095922.1
		XM_004008636.3
		XM_012178382.2
		XM_012178458.1
		XM_015096035.1
		XR_001040509.2
		XM_012178634.2
		XR_001040554.2
		XM_004008970.3
		XR_001040647.1
		XM_004009047.3
		XM_012178900.2
		XM_004009085.3
		XM_012178973.2
		XM_015096201.1
		XM_012179676.2
		XM_012179675.2
		XM_004010055.3
		XM_015096470.1
		XM_012179872.2
		XM_015096473.1
		XM_015096471.1
		XM_015096474.1
		XM_015096472.1
		XM_015096476.1
		XM_012179880.2
		XM_015096478.1
		XM_015096477.1
		XM_015096475.1
		XM_012179879.2
		XM_004009793.3
		XM_004009792.3
		XM_004009810.3
		XM_015096578.1
		XM_015096579.1
		XM_012180252.2
		XR_001434805.1
		XR_001040962.1
		XM_015096408.1
		XM_012179708.2
		XM_012179706.2
		XM_012179705.2
		XR_001041135.1
		XM_012180253.1
		XM_004009944.3
		XM_012180320.1
		XM_012181415.2
		XM_012181894.2
		XM_015097157.1
		XM_012180656.2
		XM_012180657.2
		XM_015096787.1
		XM_012181046.2
		XR_001041611.2
		XR_001041614.2
		XM_012181366.2
		XM_012181369.2
		XM_012181368.1
		XM_012181367.1
		XM_015097026.1
		XR_001434935.1
		XR_001434939.1
		XR_001434937.1
		XM_015096740.1
		XM_004010798.3
		XR_001041935.2
		XM_004010192.3
		XM_012180675.2
		XR_001041382.1
		XM_012180874.2
		XM_004010362.3
		XM_004010383.3
		XM_004010382.3
		XM_015096906.1
		XM_012181069.1
		XM_012181075.1
		XM_012181074.1
		XM_012181076.1
		XM_012181077.1
		XM_012181070.2
		XR_001041500.2
		XM_004010447.3
		XR_001434915.1
		XR_001434916.1
		XR_001041613.2
		XR_001434917.1
		XR_001041616.2
		XR_001041615.2
		XR_001041638.2
		XR_001434919.1
		XR_001434920.1
		XM_004010538.3
		XR_001041647.2
		XR_001434922.1
		XM_012181556.2
		XR_001434933.1
		XR_001434932.1
		XM_015097090.1
		XM_015096686.1
		XM_012180599.2
		XM_012180602.2
		XR_001434954.1
		XR_001434955.1
		XR_001041831.2
		XR_001041828.2
		XR_001434957.1
		XR_001041829.2
		XR_001041836.2
		XR_001434956.1
		XR_001041832.2
		XM_012181816.2
		XR_001041834.2
		XR_001041838.2
		XR_001041830.2
		XR_001041837.2
		XR_001041835.2
		XR_001041833.2
		XM_015096741.1
		XM_004010748.3
		XM_015097176.1
		XR_001041919.2
		XM_015096751.1
		XR_001041997.2
		XR_001042001.2
		XR_001434982.1
		XM_012182476.1
		XM_012182479.1
		XM_012182478.2
		XM_012182475.1
		XM_004011139.2
		XR_001434990.1
		XR_001434989.1
		XR_001042056.2
		XM_012182541.2
		XM_012182538.2
		XM_012182537.2
		XM_012182540.1
		XM_004011186.3
		XM_012182549.2
		XM_004011267.3
		XM_004011268.3
		XM_004011356.3
		XM_012182972.2
		XM_012183104.2
		XM_015097469.1
		XM_012183105.1
		XM_015097468.1
		XM_004011141.3
		XM_004011168.3
		XM_004011185.3
		XM_012182544.2
		XM_004011208.2
		XR_001435016.1
		XM_012182938.2
		XM_004011347.3
		XM_012182944.2
		XM_004011359.3
		XM_004011358.3
		XM_015097433.1
		XR_001435063.1
		XM_012183934.2
		XM_012183930.2
		XM_015097608.1
		XM_015097607.1
		XM_015097606.1
		XM_015097603.1
		XM_015097604.1
		XM_015097605.1
		XM_012184112.2
		XM_004011832.3
		XM_012183543.2
		XR_001435111.1
		XR_001042631.2
		XR_001042635.2
		XM_012183646.2
		XM_012183649.2
		XM_012183651.2
		XM_012183653.2
		XM_015097746.1
		XM_004011672.3
		XM_012183881.1
		XM_004011742.2
		XR_001435129.1
		XM_015097602.1
		XR_001042792.1
		XM_004011826.3
		XM_004011856.3
		XM_004011859.3
		XM_004022415.2
		XM_004021898.2
		XM_012106305.2
		XM_012106307.2
		XM_012106306.2
		XM_004022543.3
		XM_012106308.2
		XM_012106304.2
		XM_015104816.1
		XM_012106822.2
		XM_012107781.2
		XM_004022337.3
		XM_004022336.3
		XR_001436912.1
		XM_012107545.2
		XM_012107543.2
		XM_012107542.2
		XM_012107539.2
		XM_012107536.2
		XM_012107544.2
		XM_012107541.2
		XM_012107538.2
		XM_012107537.2
		XM_012107540.2
		XR_001025340.2
		XR_001025342.2
		XR_001025343.2
		XM_012107652.2
		XM_012107651.2
		XM_012107650.2
		XM_015104800.1
		XM_012106261.2
		XM_012106260.2
		XM_015104799.1
		XM_004021935.3
		XR_001436868.1
		XM_015104906.1
		XM_004022096.3
		XM_012106747.2
		XM_012106746.2
		XM_015104702.1
		XM_015104910.1
		XM_012107068.1
		XM_012107069.1
		XM_012107066.2
		XM_012107063.2
		XM_012107064.2
		XM_004022254.3
		XM_012107067.2
		XM_012107110.2
		XM_012107161.2
		XM_004022294.3
		XM_004022311.3
		XM_012107254.2
		XM_012107255.2
		XM_015105011.1
		XM_004022369.3
		XM_012107490.2
		XM_012107624.2
		XM_012107643.1
		XM_015105137.1
		XM_015098252.1
		XM_015098251.1
		XM_012184449.2
		XM_012184448.2
		XR_001043096.2
		XM_012184863.2
		XM_012184861.2
		XM_004012044.3
		XM_015098055.1
		XM_015097973.1
		XR_001435181.1
		XR_001435180.1
		XR_001043165.2
		XM_004012516.3
		XM_015098323.1
		XM_004012976.3
		XM_015098385.1
		XR_001043311.2
		XM_012185355.1
		XM_012185353.2
		XM_012185354.2
		XM_012185352.2
		XR_001043396.2
		XR_001043394.2
		XR_001043395.2
		XR_001435275.1
		XM_015098579.1
		XM_004012565.3
		XR_001435280.1
		XM_015098594.1
		XM_012185663.2
		XM_004012660.3
		XM_012185662.2
		XM_004012675.3
		XM_012185678.2
		XM_015098653.1
		XM_015098658.1
		XM_015098687.1
		XR_001043576.2
		XM_015098784.1
		XM_015098794.1
		XM_015098819.1
		XM_015098823.1
		XM_015098822.1
		XM_015098818.1
		XM_015098815.1
		XM_015098813.1
		XM_015098814.1
		XM_015098812.1
		XM_012186314.2
		XM_012186315.2
		XM_012186372.2
		XM_004013098.2
		XM_015098407.1
		XM_015099200.1
		XM_015099347.1
		XM_012187707.2
		XM_012187708.2
		XM_012187706.2
		XM_012187709.2
		XM_012187714.1
		XM_012187711.1
		XM_012187710.1
		XM_012187713.1
		XM_012186936.1
		XM_012186937.2
		XM_015099125.1
		XR_001435390.1
		XR_001435396.1
		XM_012187167.2
		XR_001044045.1
		XM_015099402.1
		XM_015099147.1
		XM_004013608.3
		XR_001043895.2
		XR_001043920.1
		XR_001043991.1
		XM_004013696.3
		XM_012187311.2
		XM_012187312.2
		XM_012187309.2
		XM_012187314.2
		XM_004013713.3
		XM_012187313.2
		XM_012187308.2
		XM_004013714.3
		XM_015099341.1
		XR_001435378.1
		XM_015099398.1
[truncated: 437 more rows]
